# Supplementary material for: City or Suburb, Resistance Flows: Wastewater-Borne ESKAPE and AMR Genes in Malaysian Hospitals
Source: Antibiotics (Basel). 2025 Oct 23;14(11):1058. doi: 10.3390/antibiotics14111058 (PMC12649672; doi:10.3390/antibiotics14111058)
Supplement: Supplementary file 1 [file antibiotics-14-01058-s001.zip]

Archive with 1 entries (1 files):
- antibiotics-3768850-supplementary.pdf
